# Supplementary material for: A novel systemically administered toll-like receptor 7 agonist potentiates the effect of ionizing radiation in murine solid tumor models
Source: Int J Cancer. 2014 Jan 17;135(4):820–9. doi: 10.1002/ijc.28711 (PMC4286010; doi:10.1002/ijc.28711)
Supplement: Supplementary file 2 [file ijc0135-0820-sd2.txt]

Supplementary Methods 
 
In vitroanalysisofcytokineinductionfromsplenocytes
For themeasurementofcytokine induction invitro, splenocytes takenfrom wild type (+/+;
n=3)orTLR7 knockout(-/-;n=3)micewere treatedwith0-2000nMofDSR-6434 or2000
nM DSR-6434, respectively. Twenty four hours after treatment, IP-10, IL-12(p70), IFN-γ,
KC and TNF-αexpression wasmeasured byMillipleximmunoassay in accordance with the
manufacturer’s protocol (Millipore). Fluorescence was measured using a Luminex 2000 
(Luminex Corporation),andmeanconcentrations+SEM wereplotted. 
 
Analysisofcytokinelevels inplasma 
BALB/c wild-type (wt)andTLR7 -/-miceweredosed intravenouslywith 0.1mg/kgDSR-
6434 in Saline (adjusted to pH5). Blood samples were taken at 2, 4, 8, 12 and 24 h after
administration, andplasmasampleswerecollectedfollowingcentrifugation at2486x gfor
10 minat4°C. IFNγ,TNFαand KCwereanalyzed byMilliplexassay(Millipore)according
to manufacturer’sinstructions. 
 
Immunohistochemistry(IHC) 
Air-dried cryosections of8 µm thicknesswerefixed in4 %(w/v)paraformaldehyde inPBS. 
Endogenous peroxidase activity and non-specific antibody binding were blocked by
incubatingwithperoxidaseblockfor15minandRodentBlockfor20min (bothMenaPath,
UK). ACD8αprimaryantibody(0.83 µg/mL;BD Pharmingen)wasappliedto sectionsfor
60 min. Rat IgG2a control (eBioscience) was included, and spleen sections were used as
positive controls. RatProbe secondaryreagentand RatHRPPolymer(both MenaPath)were
usedaccordingtomanufacturer’sinstructions. DAB chromogen(DAKO) wasappliedfor10min, followed by counterstainingwith Gillshematoxylin for 1 min anddehydration before
permanentmounting. SlideswerescannedandwholesectionswereanalyzedusingDefiniens
Tissue Studio. Percentage of positive pixels was plotted as mean + SEM for 5 tumors per
treatmentgroup.Supplementary figurelegends
 
S.1:Cytokineinduction24hafteradministrationofDSR-6434. Splenocytesisolatedfrom
BALB/c miceeitherwildtype (+/+;n=3)orknockout(-/-;n=3)forTLR7 weretreatedwitha
range of DSR-6434 concentrations (0-2000 nM), or 2000 nM, respectively. 24 h after
treatment, IP-10, IL-12(p70), IFN-γ, KC and TNF-α levels were analyzed using Milliplex
immunoassay. Plottedaremeanconcentrations+SEM. 
 
S.2: Plasma levels of cytokines following DSR-6434 administration. BALB/c TLR7 wt
and TLR7 -/- mice received DSR-6434 (i.v.) and plasma samples were analysed for the
presenceof IFNγ, TNFαandKC at time-pointsbetween 2and 24h post-treatment.Plotted
are means±SEM of3mice pergroup.* P<0.05 whencomparingWTwith -/-mice (two-
tailedStudent’sttest).
 
S.3:Representativehistograms for CD69expressionpresented inFig.1D.  Splenocytes
were harvested from CT26 and KHT tumor-bearing BALB/c (left) and C3H (right) mice,
respectively, 4 h after i.v. injection with saline (black histogram) or 0.1 mg/kg DSR-6434 
(greyhistogram).CD69expressionasMFIwasanalyzed by flowcytometry. 
 
S.4:Mouseweight following DSR-6434 administration. Tumor-bearingBALB/c (A)and
C3Hmice (B) received i.v. injectionsof 0.1mg/kgDSR-6434 ondays indicatedby dotted
lines and weight was monitored daily. Weight was also monitored following combination
treatmentwith0.1mg/kgDSR-6434 onceweekly, with 5dailydosesof2GyIR (CT26;C)or
15GyIR (KHT; D)beginning4 hafterthefirstdoseofDSR-6434. 
 S.5: Efficacy of DSR-6434 administered at 0.01 mg/kg in CT26 tumor-bearing mice.
Mice received saline(n=5), 0.01mg/kgDSR-6434 (n=5),5fractionsof 2 GyIR(n=4)ora
combination(n=4). A:Tumorgrowth curves showingmean±SEMuntilthefirst tumorfrom
eachgroup isremoved. B:Survival curvesforcohortsabove. Survivingmiceare thosethat
have notreachedRTV4.
 
S.6: Growth delay data for CT26 (A) and KHT (B) tumors. Shown are mean (±SEM)
RTV4 valuespooledfrom twoidenticalexperimentsdepictedinFig.3and Fig. 5. Treatment
groups were saline or 0.1 mg/kg DSR-6434 (i.v.) once weekly as monotherapy or in
combinationwith5dailydosesof2GyIR(CT26)or15Gysingle doseIR(KHT)beginning 
4 hafterthe firsti.v.dose. Long-term survivingmiceareexcluded fromdata inthistable.**
P<0.01 relative to saline control; *** P<0.001 relative to saline control; +++ P<0.001
relative toeithermonotherapy.
 
S.7:Localtumor therapy withIRleadstoenhancedCD8+ Tcellinfiltrationthatisnot
affectedby combinationtherapywithDSR-6434. CD8+ cellinfiltrationwasmeasuredin
tumors treated with 5 fractions of 2 Gy IR with or without 0.1 mg/kg DSR-6434 in 
comparison to untreated (NT) controls grown to 400 mm3. Whole section analysis of
infiltrate wasgeneratedusing DefiniensTissueStudio.A:Dataplottedasthe percentage of 
pixelspositive forCD8.Means+SEM areplotted for5mice pergroup. *P<0.05 relative to 
untreated control; n/s = not significant. B: Representative microphotographs for each
treatmentgroup.Brown DAB stainingindicatesCD8α+ cells. 
 
 Supplementary figures
Supplementary Fig.1
 
 
 
 
  
 
Supplementary Fig.2Supplementary Fig.3
CD69CD69
CD3+
CD49+
CD3 +CD49+
KHT
CD19+
CT26
 Supplementary Fig.4
A. B.
C. D.
 
 
Supplementary Fig.5
A. B.
 
 
 Supplementary Fig.6
 
 
 
 Supplementary Fig.7
A.
NT
5x
2G
y I
R
DS
R-
64
34
 
+ 
5x
2G
y I
R
0
10
20
30
40
2dayspost-treatment
7dayspost-treatment
10dayspost-treatment
*
*
*
n/s
%
 
pi
x
el
s
po
si
tiv
e
fo
r 
CD
8 αα αα
B. 
 
 
DSR-6434 + 
5 x2GyIR 
Untreated
2 Days 
post-
treatment
7 Days 
post- 
treatment
5 x 2Gy IR 
10 Days 
post-
treatment
